# Supplementary material for: Phase of firing coding of learning variables across the fronto-striatal network during feature-based learning
Source: Nat Commun. 2020 Sep 16;11:4669. doi: 10.1038/s41467-020-18435-3 (PMC7495418; doi:10.1038/s41467-020-18435-3)
Supplement: Supplementary file 3 — Source Data [file 41467_2020_18435_MOESM3_ESM.xlsx]

## Sheet: Fig 4D
Function	EPFG
Outcome	-0.132167
Outcome	-0.0932144
OutHist	0.296136
OutHist	-0.410093
Outcome	-0.140623
RPE	0.166203
Outcome	0.0191375
Outcome	0.318668
Outcome	0.0550549
Outcome	0.123567
Outcome	-0.0994598
Outcome	0.387489
Outcome	-0.340769
Outcome	-0.0790069
Outcome	-0.111166
OutHist	-0.337637
OutHist	0.547262
OutHist	0.712815
OutHist	-0.254626
OutHist	-0.309714
Outcome	0.265619
Outcome	-0.24018
Outcome	-0.12824
Outcome	-0.421793
Outcome	0.473755
Outcome	0.0353628
Outcome	0.211973
Outcome	-0.0381584
OutHist	-0.282096
OutHist	0.119805
OutHist	0.413634
OutHist	0.175547
OutHist	0.360884
OutHist	0.589588
OutHist	1.10433
OutHist	0.572412
OutHist	1.24201
OutHist	0.202205
Outcome	0.15486
Outcome	0.49153
Outcome	0.40764
Outcome	0.57426
Outcome	0.063881
Outcome	0.903282
Outcome	-0.417902
Outcome	0.623916
Outcome	-0.25821
OutHist	-0.303902
Outcome	0.0663352
RPE	0.49323
OutHist	-0.139283
OutHist	0.220745
OutHist	-0.357637
Outcome	-0.0825468
Outcome	0.0983173
Outcome	0.147908
OutHist	0.615429
Outcome	0.176963
Outcome	0.381959
Outcome	0.314767
Outcome	0.00155401
Outcome	0.403715
Outcome	0.626183
Outcome	0.478956
Outcome	0.344378
Outcome	0.382251
Outcome	0.476776
Outcome	0.320819
Outcome	0.482965
Outcome	0.717173
Outcome	0.426149
Outcome	0.156492
Outcome	0.548967
Outcome	0.307175
Outcome	0.216897
Outcome	0.229391
Outcome	0.27261
Outcome	0.0397035
Outcome	-0.152721
Outcome	0.104
Outcome	-0.234876
Outcome	0.09766
Outcome	-0.476502
Outcome	-0.258288
Outcome	0.718937
Outcome	-0.431125
RPE	-0.0917551
RPE	0.566581
RPE	0.389608
Outcome	0.423291
Outcome	-0.0705369
Outcome	0.456927
Outcome	1.28235
Outcome	1.31197
RPE	0.125998
Outcome	-0.120379
Outcome	-0.25728
Outcome	-0.405964
Outcome	-0.279855
Outcome	-0.25019
Outcome	-0.111932
Outcome	-0.279182
Outcome	0.684494
Outcome	0.183052
Outcome	0.147938
Outcome	0.906016
Outcome	-0.111714
Outcome	0.0609035
Outcome	-0.243979
Outcome	-0.167118
Outcome	0.251284
RPE	-0.503473
RPE	-0.145185
RPE	-0.350087
RPE	-0.146244
Outcome	0.106146
Outcome	0.0617781
OutHist	-0.0609868
RPE	0.613941
Outcome	-0.180966
Outcome	0.0510026
Outcome	-0.0119866
Outcome	0.214837
Outcome	-0.0174457
Outcome	0.297261
Outcome	0.870679
Outcome	0.792132
Outcome	0.0595728
RPE	0.178022
RPE	0.605044
OutHist	0.47976
OutHist	-0.12142
OutHist	0.151472
OutHist	0.26474
OutHist	0.682756
Outcome	0.401279
Outcome	-0.304838
Outcome	0.127526
Outcome	-0.312868
Outcome	-0.00762832
Outcome	0.712544
Outcome	-0.176446
Outcome	0.0783462
Outcome	0.309337
Outcome	0.251071
Outcome	0.265616
Outcome	0.512407
Outcome	0.416628
OutHist	0.320239
OutHist	0.646276
Outcome	-0.34793
RPE	0.457781
Outcome	0.267735
Outcome	-0.172244
OutHist	0.286804
OutHist	-0.116692
OutHist	-0.227201
Outcome	0.10585
OutHist	-0.0719592
Outcome	0.781151
RPE	0.316684
Outcome	0.781623
Outcome	0.413359
Outcome	-0.569521
Outcome	0.0988078
Outcome	-1.00924
Outcome	-0.0219517
Outcome	0.569241
RPE	-0.00762668
RPE	-0.158673
Outcome	-0.280511
RPE	0.641385
Outcome	-0.0848637
OutHist	-0.393712
OutHist	-0.229085
OutHist	0.550849
Outcome	0.247623
Outcome	0.710355
Outcome	-0.435541
RPE	0.325059
RPE	0.213486
RPE	-0.309553
RPE	0.209113
Outcome	-0.0340797
Outcome	0.0253343
Outcome	0.436565
OutHist	0.285398
OutHist	-0.268743
Outcome	0.521387
Outcome	0.170592
Outcome	-0.699857
OutHist	-0.0842975
OutHist	0.0323638
OutHist	0.580896
Outcome	0.519014
Outcome	-0.343936
Outcome	0.67589
Outcome	0.539127
Outcome	-0.388548
Outcome	0.239827
Outcome	0.125009
Outcome	-0.387465
Outcome	0.360063
Outcome	-0.00825262
Outcome	-0.00695959
Outcome	0.323791
RPE	-0.456364
Outcome	1.37223
Outcome	1.14099
Outcome	0.344825
Outcome	-0.259334
Outcome	-0.150551
Outcome	-0.0127744
Outcome	0.561295
Outcome	1.06643
RPE	-0.220256
RPE	0.690231
Outcome	0.19893
Outcome	0.0710376
Outcome	-0.398217
Outcome	-0.196559
Outcome	-0.261259
Outcome	0.251543
OutHist	-0.428406
Outcome	-0.100772
Outcome	-0.288365
RPE	-0.102502
RPE	0.0195684
RPE	-0.356789
RPE	0.493983
RPE	-0.339611
Outcome	0.303807
Outcome	-0.117738
Outcome	0.864492
Outcome	0.168181
Outcome	0.781914
Outcome	-0.0155457
Outcome	-0.492981
RPE	0.191417
RPE	0.22565
RPE	-0.263545
RPE	0.304669
RPE	0.597957
Outcome	0.265051
RPE	-0.200392
RPE	-0.422799
RPE	-0.193154
RPE	0.457685
RPE	0.28927
RPE	1.04188
Outcome	0.0130803
OutHist	-0.200745
OutHist	0.190691
OutHist	-0.328309
Outcome	-0.0312698
Outcome	-0.22123
OutHist	0.352023
OutHist	0.00048942
OutHist	0.269784
Outcome	0.468186
Outcome	-0.130666
Outcome	-0.0214439
Outcome	-0.000869428
Outcome	-0.28123
Outcome	-0.33608
Outcome	-0.0998074
RPE	-0.220254
Outcome	0.385989
OutHist	0.306109
RPE	0.8451
RPE	-0.281166
RPE	-0.0921837
OutHist	-0.201923
OutHist	-0.663067
OutHist	0.243957
Outcome	-0.142867
Outcome	0.528251
Outcome	-0.264753
Outcome	0.190613
Outcome	0.076963
Outcome	0.683468
Outcome	0.511887
Outcome	-0.0207852
Outcome	-0.249061
Outcome	-0.0151563
Outcome	0.0557125
Outcome	-0.26478
Outcome	0.523869
Outcome	-0.0745456
Outcome	0.657283
Outcome	-0.0314928
Outcome	-0.303437
Outcome	-0.565031
Outcome	-0.18264
Outcome	-0.322605
Outcome	-0.14459
Outcome	0.0514874
RPE	-0.121192
OutHist	0.0546303
OutHist	0.159593
Outcome	0.117286
Outcome	-0.0381672
Outcome	0.460894
Outcome	-0.0722643
Outcome	-0.24299
Outcome	-0.311733
Outcome	-0.204669
Outcome	0.405696
OutHist	0.162691
Outcome	0.411895
Outcome	0.0269659
Outcome	-0.281572
OutHist	0.103667
OutHist	-0.0477962
Outcome	-0.16497
RPE	-0.416419
RPE	-0.175753
Outcome	0.159715
Outcome	0.252665
Outcome	0.541463
Outcome	0.220208
Outcome	0.290084
Outcome	-0.00952331
Outcome	-0.0315624
Outcome	-0.297783
RPE	0.752054
Outcome	-0.0453974
Outcome	-0.0243695
Outcome	-0.204241
Outcome	-0.0477245
Outcome	0.00664754
RPE	-0.223788
RPE	-0.152053
Outcome	-0.0992042
Outcome	0.0506734
Outcome	-0.0115312
Outcome	-0.305587
RPE	0.0664716
RPE	0.606562
RPE	-0.444487
RPE	-0.714448
RPE	-0.274063
RPE	0.131296
Outcome	0.070533
Outcome	0.379368
Outcome	-0.143379
Outcome	0.80481
Outcome	0.941439
Outcome	0.301418
Outcome	0.516899
Outcome	0.780386
Outcome	0.206071
Outcome	1.02687
Outcome	0.77812
Outcome	0.765795
Outcome	-0.264311
Outcome	0.555548
Outcome	0.132065
Outcome	0.213199
Outcome	0.502717
Outcome	0.320412
Outcome	0.248096
Outcome	0.377628
Outcome	0.36023
Outcome	0.107359
Outcome	0.15212
Outcome	0.592836
Outcome	0.395255
Outcome	0.506203
Outcome	0.549582
Outcome	0.433063
Outcome	-0.0334111
Outcome	0.010363
Outcome	0.652403
Outcome	0.358828
Outcome	-0.416076
Outcome	0.249115
Outcome	0.32447
Outcome	0.345744
RPE	-0.558629
OutHist	0.0566061
OutHist	-0.299199
OutHist	0.113045
OutHist	0.22371
OutHist	0.112534
Outcome	0.0506187
Outcome	-0.342557
Outcome	-0.189542
RPE	-0.0542092
RPE	0.1915
OutHist	0.676856
OutHist	0.930009
OutHist	0.337183
OutHist	0.353603
OutHist	-0.0935828
OutHist	0.18248
OutHist	0.332465
Outcome	-0.053937
Outcome	-0.287166
Outcome	-0.241475
Outcome	0.09936
Outcome	0.242755
Outcome	-0.12075
Outcome	0.313017
Outcome	0.195804
OutHist	0.567954
Outcome	0.28347
Outcome	-0.0346238
Outcome	-0.550147
Outcome	-0.11196
Outcome	-0.192873
Outcome	0.111358
Outcome	-0.217822
Outcome	-0.0515551
Outcome	-0.182517
Outcome	-0.0711673
Outcome	-0.157111
OutHist	-0.0874012
OutHist	-0.0883141
OutHist	-0.0910236
OutHist	-0.0796009
OutHist	0.377751
OutHist	-0.586432
OutHist	0.2998
Outcome	0.291382
Outcome	0.0981069
Outcome	0.24574
Outcome	0.56148
Outcome	0.165823
Outcome	-0.275266
Outcome	-0.161909
Outcome	-0.149228
Outcome	-0.00543834
Outcome	0.0598141
Outcome	0.236686
Outcome	0.373597
Outcome	-0.170136
Outcome	0.0191459
Outcome	0.127453
Outcome	-0.0771052
Outcome	0.0223334
Outcome	-0.0257975
Outcome	-0.127526
Outcome	-0.0270927
Outcome	0.0451298
OutHist	0.130608
RPE	0.743993
RPE	0.45371
RPE	0.322216
RPE	0.909371
RPE	0.10593
RPE	0.85114
Outcome	0.0817506
Outcome	1.15255
Outcome	-0.00502316
Outcome	0.364794
Outcome	0.828956
RPE	0.678224
RPE	0.725811
RPE	0.757498
Outcome	0.313466
Outcome	0.536212
Outcome	0.626407
Outcome	0.743813
Outcome	0.75701
Outcome	0.875308
RPE	-0.511292
RPE	0.207609
RPE	-0.496551
Outcome	0.522529
Outcome	0.461526
Outcome	0.703934
Outcome	0.563039
Outcome	0.369485
Outcome	0.192204
Outcome	0.256335
Outcome	-0.221084
Outcome	0.358762
Outcome	0.458325
Outcome	0.438385
Outcome	0.479974
Outcome	0.323193
Outcome	-0.0398741
Outcome	-0.102869
Outcome	-0.162622
Outcome	0.0477288
Outcome	-0.173131
Outcome	0.080996
Outcome	-0.0498929
Outcome	0.0764105
Outcome	0.00796668
OutHist	0.634069
RPE	1.55775
RPE	1.30978
RPE	1.74276
RPE	1.32862
Outcome	0.583543
OutHist	-0.437066
OutHist	0.303417
OutHist	-0.429741
OutHist	-0.263708
Outcome	0.360622
Outcome	0.156016
Outcome	0.573972
Outcome	0.348363
Outcome	0.398646
Outcome	0.267718
Outcome	0.326811
Outcome	1.55296
Outcome	0.680378
Outcome	0.131443
Outcome	0.66058
Outcome	0.0264808
Outcome	-0.270488
Outcome	-0.0668861
Outcome	0.000763015
Outcome	0.696552
Outcome	0.110622
Outcome	0.168656
Outcome	-0.143008
Outcome	0.00503336
Outcome	-0.151466
Outcome	0.0394936
Outcome	0.40795
Outcome	0.72628
Outcome	0.702903
Outcome	0.277068
Outcome	0.190149
OutHist	-0.0583705
OutHist	-0.157022
OutHist	-0.487048
OutHist	0.234533
OutHist	0.446363
Outcome	0.560253
Outcome	0.46789
Outcome	0.61634
Outcome	0.749256
Outcome	0.764373
Outcome	0.175958
Outcome	0.0232063
Outcome	0.0891949
Outcome	0.214193
Outcome	0.0390938
Outcome	-0.132158
Outcome	-0.0646134
Outcome	0.148362
Outcome	0.264187
Outcome	0.130892
Outcome	-0.148171
Outcome	0.283799
OutHist	0.379378
OutHist	0.498823
OutHist	0.357634
OutHist	0.539224
OutHist	0.556469
OutHist	0.463925
OutHist	0.0567385
OutHist	-0.129578
Outcome	-0.0395946
Outcome	0.149273
Outcome	0.46571
Outcome	0.0137288
Outcome	0.277776
Outcome	0.0697067
Outcome	0.591161
Outcome	0.77937
RPE	0.348688
RPE	-0.238049
RPE	-0.171604
Outcome	1.12095
Outcome	-0.116143
Outcome	-0.551992
Outcome	-0.194549
RPE	0.587159
RPE	0.0336149
RPE	-0.847439
RPE	0.30369
RPE	-0.886084
RPE	-0.635345
RPE	0.298425
Outcome	-0.152315
Outcome	-0.169194
Outcome	0.387392
Outcome	-0.350054
Outcome	-0.144408
Outcome	-0.103195
Outcome	-0.136745
Outcome	0.325825
Outcome	-0.12772
Outcome	-0.195504
Outcome	-0.0197594
Outcome	0.154098
Outcome	0.691487
Outcome	0.321758
OutHist	-0.0101653
Outcome	0.698809
Outcome	-0.122003
Outcome	0.147785
Outcome	-0.126954
Outcome	-0.258489
Outcome	0.635016
Outcome	0.501816
Outcome	-0.18289
Outcome	-0.118298
Outcome	0.321929
Outcome	-0.236844
Outcome	-0.319066
Outcome	0.07245
Outcome	-0.253619
Outcome	-0.157766
Outcome	-0.323319
Outcome	-0.0271181
Outcome	-0.112075
Outcome	0.0453372
Outcome	0.259112
Outcome	-0.0760246
Outcome	0.235743
Outcome	-0.255463
Outcome	0.307669
Outcome	0.232782
OutHist	0.336371
OutHist	0.599459
OutHist	0.579935
OutHist	0.60628
OutHist	0.578958
OutHist	0.878036
OutHist	0.770153
Outcome	0.0673011
Outcome	0.205016
Outcome	0.0492508
Outcome	0.0352314
Outcome	-0.178079
OutHist	-0.125381
OutHist	-0.157232
OutHist	-0.620228
Outcome	1.22697
Outcome	1.26197
Outcome	1.20081
Outcome	1.16031
Outcome	1.1892
Outcome	1.28891
Outcome	-0.2181
Outcome	-0.108521
Outcome	-0.12725
Outcome	-0.0208627
Outcome	0.329112
Outcome	0.278243
Outcome	0.092551
Outcome	0.162209
Outcome	0.0104579
Outcome	0.0587093
Outcome	0.329733
Outcome	-0.503078
Outcome	0.400872
Outcome	-0.191162
Outcome	-0.66896
Outcome	0.311359
Outcome	0.0725302
Outcome	0.924117
RPE	0.00480715
RPE	0.0746634
RPE	-0.0699329
RPE	0.219337
RPE	-0.253222
Outcome	0.506247
Outcome	-0.309869
RPE	0.723883
RPE	0.586862
RPE	0.472963
RPE	1.0812
RPE	1.22354
RPE	-0.00914404
RPE	0.613039
RPE	0.586484
RPE	0.265814
RPE	-0.253709
RPE	-0.0692432
RPE	-0.118289
RPE	-0.380102
RPE	0.33015
Outcome	0.728042
OutHist	-0.495635
OutHist	-0.258663
OutHist	-0.215392
OutHist	-0.00458068
OutHist	-0.376873
OutHist	-0.168053
OutHist	0.658648
Outcome	0.0745243
Outcome	0.126315
Outcome	0.0400734
Outcome	0.0549747
Outcome	0.0465479
Outcome	0.184508
RPE	0.0404408
OutHist	0.533699
OutHist	-0.160685
OutHist	-0.456992
OutHist	-0.30937
OutHist	0.00907588
OutHist	-0.019619
OutHist	-0.425924
Outcome	-0.0528387
Outcome	0.462756
Outcome	-0.0631135
Outcome	0.169871
Outcome	-0.469542
Outcome	0.0587544
Outcome	0.726355
RPE	-0.372234
RPE	0.55831
RPE	-0.173124
Outcome	0.902265
Outcome	0.290428
Outcome	0.337504
Outcome	-0.564222
Outcome	0.188432
Outcome	-0.217424
Outcome	-0.195965
Outcome	0.0870041
Outcome	-0.0708437
Outcome	-0.232644
Outcome	0.0516476
Outcome	-0.240484
Outcome	0.628998
Outcome	0.788889
Outcome	0.983548
Outcome	0.713172
Outcome	-0.043109
Outcome	-0.187007
Outcome	-0.00163451
Outcome	-0.0306412
Outcome	0.0454956
Outcome	-0.0140472
Outcome	0.133305
Outcome	0.428285
Outcome	0.608955
Outcome	0.418347
Outcome	0.0708785
Outcome	-0.242716
Outcome	-0.257731
Outcome	-0.717708
Outcome	0.0374392
Outcome	0.201425
Outcome	-0.277117
Outcome	0.511191
Outcome	0.426179
Outcome	-0.289039
RPE	0.272213
RPE	0.11949
RPE	0.109576
RPE	0.792968
RPE	0.207781
RPE	0.354281
RPE	0.265
Outcome	1.21608
Outcome	-0.28841
Outcome	0.0867877
Outcome	1.15355
Outcome	0.380003
Outcome	0.840063
Outcome	0.19515
Outcome	0.471833
Outcome	-0.637966
Outcome	-0.215288
Outcome	-0.251282
Outcome	-0.201742
Outcome	-0.184549
Outcome	0.180111
Outcome	0.253386
RPE	0.372901
RPE	-0.222276
RPE	-0.510195
RPE	-0.724502
Outcome	1.37123
Outcome	1.47814
Outcome	0.729543
Outcome	0.135354
Outcome	0.138793
Outcome	0.152685
Outcome	0.25665
Outcome	0.0283451
Outcome	0.0323328
Outcome	0.106808
Outcome	0.0314782
Outcome	0.0871362
Outcome	0.0284078
Outcome	-0.158821
Outcome	0.144205
Outcome	0.00123541
Outcome	0.182779
Outcome	-0.0391968
Outcome	-0.202178
Outcome	-0.085114
Outcome	0.0499847
Outcome	-0.0256673
Outcome	-0.0969627
Outcome	-0.0584701
Outcome	-0.30797
Outcome	0.160783
Outcome	-0.171444
Outcome	0.27207
Outcome	0.522931
Outcome	0.539247
Outcome	0.524402
Outcome	0.742024
Outcome	0.519498
Outcome	0.128673
Outcome	-0.0388201
Outcome	-0.0264177
Outcome	-0.200072
Outcome	-0.0729272
Outcome	-0.433301
Outcome	-0.22808
Outcome	0.377475
Outcome	-0.0734049
Outcome	0.403267
OutHist	0.537491
Outcome	-0.204485
Outcome	-0.230491
Outcome	0.109117
Outcome	-0.177708
Outcome	0.106157
Outcome	-0.124646
Outcome	-0.114594
Outcome	-0.246804
Outcome	0.257435
Outcome	0.00938223
Outcome	0.307571
Outcome	0.428512
Outcome	-0.39536
RPE	0.223865
RPE	-0.770989
RPE	-0.0895366
RPE	0.635317
RPE	0.511081
RPE	0.783867
OutHist	-0.256153
OutHist	0.296034
OutHist	-0.176322
OutHist	-0.0133461
OutHist	0.589408
OutHist	0.157094
RPE	0.400987
RPE	-0.406675
Outcome	0.491752
Outcome	-0.199056
Outcome	-0.471165
Outcome	-0.470087
Outcome	0.353102
Outcome	-0.090203
Outcome	-0.514208
Outcome	-0.0219482
Outcome	0.265798
Outcome	0.275959
Outcome	0.638119
Outcome	0.214977
Outcome	-0.00878069
Outcome	0.0929709
Outcome	0.164356
Outcome	0.306842
Outcome	0.262648
Outcome	0.387412
Outcome	0.513694
Outcome	-0.0809773
Outcome	-0.290464
Outcome	-0.248394
Outcome	0.0531573
Outcome	0.0276512
Outcome	0.0786371
Outcome	0.606042
Outcome	0.478048
Outcome	-0.0942177
Outcome	-0.214071
Outcome	-0.550951
Outcome	0.111601

## Sheet: Fig 4E
spikeArea	EPFG
str	-0.132167
lpfc	-0.0932144
lpfc	0.296136
lpfc	-0.410093
lpfc	-0.140623
lpfc	0.166203
lpfc	0.0191375
lpfc	0.318668
lpfc	0.0550549
lpfc	0.123567
lpfc	-0.0994598
str	0.387489
lpfc	-0.340769
lpfc	-0.0790069
lpfc	-0.111166
acc	-0.337637
acc	0.547262
acc	0.712815
str	-0.254626
str	-0.309714
str	0.265619
str	-0.24018
acc	-0.12824
lpfc	-0.421793
lpfc	0.473755
lpfc	0.0353628
lpfc	0.211973
lpfc	-0.0381584
lpfc	-0.282096
lpfc	0.119805
str	0.413634
str	0.175547
str	0.360884
str	0.589588
str	1.10433
str	0.572412
str	1.24201
str	0.202205
acc	0.15486
acc	0.49153
acc	0.40764
acc	0.57426
acc	0.063881
lpfc	0.903282
lpfc	-0.417902
str	0.623916
str	-0.25821
acc	-0.303902
lpfc	0.0663352
acc	0.49323
acc	-0.139283
acc	0.220745
lpfc	-0.357637
lpfc	-0.0825468
lpfc	0.0983173
lpfc	0.147908
lpfc	0.615429
acc	0.176963
acc	0.381959
acc	0.314767
acc	0.00155401
acc	0.403715
acc	0.626183
acc	0.478956
acc	0.344378
acc	0.382251
acc	0.476776
acc	0.320819
acc	0.482965
acc	0.717173
acc	0.426149
acc	0.156492
acc	0.548967
acc	0.307175
acc	0.216897
acc	0.229391
acc	0.27261
acc	0.0397035
acc	-0.152721
str	0.104
str	-0.234876
str	0.09766
str	-0.476502
str	-0.258288
str	0.718937
str	-0.431125
acc	-0.0917551
acc	0.566581
acc	0.389608
acc	0.423291
acc	-0.0705369
acc	0.456927
acc	1.28235
acc	1.31197
acc	0.125998
lpfc	-0.120379
lpfc	-0.25728
acc	-0.405964
acc	-0.279855
acc	-0.25019
acc	-0.111932
lpfc	-0.279182
lpfc	0.684494
str	0.183052
str	0.147938
str	0.906016
acc	-0.111714
acc	0.0609035
acc	-0.243979
acc	-0.167118
lpfc	0.251284
acc	-0.503473
acc	-0.145185
acc	-0.350087
acc	-0.146244
acc	0.106146
acc	0.0617781
acc	-0.0609868
lpfc	0.613941
acc	-0.180966
acc	0.0510026
acc	-0.0119866
acc	0.214837
acc	-0.0174457
acc	0.297261
acc	0.870679
acc	0.792132
acc	0.0595728
str	0.178022
lpfc	0.605044
lpfc	0.47976
lpfc	-0.12142
lpfc	0.151472
lpfc	0.26474
lpfc	0.682756
lpfc	0.401279
lpfc	-0.304838
lpfc	0.127526
lpfc	-0.312868
lpfc	-0.00762832
lpfc	0.712544
lpfc	-0.176446
lpfc	0.0783462
lpfc	0.309337
lpfc	0.251071
lpfc	0.265616
lpfc	0.512407
lpfc	0.416628
str	0.320239
str	0.646276
lpfc	-0.34793
acc	0.457781
str	0.267735
str	-0.172244
lpfc	0.286804
lpfc	-0.116692
lpfc	-0.227201
lpfc	0.10585
lpfc	-0.0719592
lpfc	0.781151
str	0.316684
lpfc	0.781623
lpfc	0.413359
lpfc	-0.569521
lpfc	0.0988078
lpfc	-1.00924
lpfc	-0.0219517
lpfc	0.569241
acc	-0.00762668
acc	-0.158673
acc	-0.280511
acc	0.641385
acc	-0.0848637
acc	-0.393712
acc	-0.229085
acc	0.550849
lpfc	0.247623
lpfc	0.710355
lpfc	-0.435541
lpfc	0.325059
lpfc	0.213486
lpfc	-0.309553
lpfc	0.209113
acc	-0.0340797
acc	0.0253343
acc	0.436565
lpfc	0.285398
lpfc	-0.268743
acc	0.521387
acc	0.170592
lpfc	-0.699857
lpfc	-0.0842975
lpfc	0.0323638
lpfc	0.580896
str	0.519014
lpfc	-0.343936
str	0.67589
lpfc	0.539127
lpfc	-0.388548
lpfc	0.239827
lpfc	0.125009
lpfc	-0.387465
acc	0.360063
acc	-0.00825262
acc	-0.00695959
acc	0.323791
acc	-0.456364
lpfc	1.37223
lpfc	1.14099
lpfc	0.344825
lpfc	-0.259334
lpfc	-0.150551
str	-0.0127744
str	0.561295
str	1.06643
lpfc	-0.220256
lpfc	0.690231
str	0.19893
str	0.0710376
str	-0.398217
str	-0.196559
str	-0.261259
acc	0.251543
acc	-0.428406
acc	-0.100772
acc	-0.288365
lpfc	-0.102502
lpfc	0.0195684
lpfc	-0.356789
lpfc	0.493983
lpfc	-0.339611
lpfc	0.303807
lpfc	-0.117738
lpfc	0.864492
lpfc	0.168181
lpfc	0.781914
lpfc	-0.0155457
str	-0.492981
lpfc	0.191417
lpfc	0.22565
str	-0.263545
str	0.304669
str	0.597957
str	0.265051
lpfc	-0.200392
lpfc	-0.422799
acc	-0.193154
acc	0.457685
acc	0.28927
acc	1.04188
lpfc	0.0130803
lpfc	-0.200745
lpfc	0.190691
lpfc	-0.328309
acc	-0.0312698
acc	-0.22123
str	0.352023
str	0.00048942
str	0.269784
str	0.468186
str	-0.130666
acc	-0.0214439
acc	-0.000869428
acc	-0.28123
lpfc	-0.33608
str	-0.0998074
acc	-0.220254
acc	0.385989
str	0.306109
str	0.8451
str	-0.281166
str	-0.0921837
acc	-0.201923
lpfc	-0.663067
lpfc	0.243957
str	-0.142867
str	0.528251
str	-0.264753
str	0.190613
str	0.076963
str	0.683468
str	0.511887
str	-0.0207852
str	-0.249061
str	-0.0151563
str	0.0557125
str	-0.26478
str	0.523869
str	-0.0745456
str	0.657283
acc	-0.0314928
acc	-0.303437
acc	-0.565031
lpfc	-0.18264
lpfc	-0.322605
str	-0.14459
str	0.0514874
lpfc	-0.121192
lpfc	0.0546303
lpfc	0.159593
str	0.117286
str	-0.0381672
str	0.460894
str	-0.0722643
str	-0.24299
str	-0.311733
lpfc	-0.204669
str	0.405696
str	0.162691
acc	0.411895
acc	0.0269659
acc	-0.281572
acc	0.103667
acc	-0.0477962
acc	-0.16497
acc	-0.416419
acc	-0.175753
acc	0.159715
acc	0.252665
acc	0.541463
acc	0.220208
acc	0.290084
acc	-0.00952331
acc	-0.0315624
acc	-0.297783
acc	0.752054
acc	-0.0453974
acc	-0.0243695
acc	-0.204241
acc	-0.0477245
acc	0.00664754
acc	-0.223788
acc	-0.152053
acc	-0.0992042
acc	0.0506734
acc	-0.0115312
acc	-0.305587
acc	0.0664716
acc	0.606562
acc	-0.444487
acc	-0.714448
acc	-0.274063
acc	0.131296
acc	0.070533
acc	0.379368
acc	-0.143379
acc	0.80481
acc	0.941439
acc	0.301418
acc	0.516899
acc	0.780386
acc	0.206071
acc	1.02687
acc	0.77812
acc	0.765795
acc	-0.264311
acc	0.555548
acc	0.132065
acc	0.213199
acc	0.502717
acc	0.320412
acc	0.248096
acc	0.377628
acc	0.36023
acc	0.107359
acc	0.15212
acc	0.592836
acc	0.395255
acc	0.506203
acc	0.549582
acc	0.433063
acc	-0.0334111
acc	0.010363
acc	0.652403
acc	0.358828
acc	-0.416076
acc	0.249115
acc	0.32447
acc	0.345744
acc	-0.558629
acc	0.0566061
acc	-0.299199
acc	0.113045
acc	0.22371
acc	0.112534
acc	0.0506187
acc	-0.342557
acc	-0.189542
acc	-0.0542092
acc	0.1915
acc	0.676856
acc	0.930009
acc	0.337183
acc	0.353603
acc	-0.0935828
acc	0.18248
acc	0.332465
acc	-0.053937
acc	-0.287166
acc	-0.241475
acc	0.09936
acc	0.242755
acc	-0.12075
acc	0.313017
acc	0.195804
acc	0.567954
acc	0.28347
acc	-0.0346238
acc	-0.550147
acc	-0.11196
acc	-0.192873
acc	0.111358
acc	-0.217822
acc	-0.0515551
acc	-0.182517
acc	-0.0711673
acc	-0.157111
acc	-0.0874012
acc	-0.0883141
acc	-0.0910236
acc	-0.0796009
acc	0.377751
acc	-0.586432
acc	0.2998
acc	0.291382
acc	0.0981069
acc	0.24574
acc	0.56148
acc	0.165823
acc	-0.275266
acc	-0.161909
acc	-0.149228
acc	-0.00543834
acc	0.0598141
acc	0.236686
acc	0.373597
acc	-0.170136
acc	0.0191459
acc	0.127453
acc	-0.0771052
acc	0.0223334
acc	-0.0257975
acc	-0.127526
acc	-0.0270927
acc	0.0451298
acc	0.130608
acc	0.743993
acc	0.45371
acc	0.322216
acc	0.909371
acc	0.10593
acc	0.85114
acc	0.0817506
acc	1.15255
acc	-0.00502316
acc	0.364794
acc	0.828956
acc	0.678224
acc	0.725811
acc	0.757498
acc	0.313466
acc	0.536212
acc	0.626407
acc	0.743813
acc	0.75701
acc	0.875308
acc	-0.511292
acc	0.207609
acc	-0.496551
acc	0.522529
acc	0.461526
acc	0.703934
acc	0.563039
acc	0.369485
acc	0.192204
acc	0.256335
acc	-0.221084
acc	0.358762
acc	0.458325
acc	0.438385
acc	0.479974
acc	0.323193
acc	-0.0398741
acc	-0.102869
acc	-0.162622
acc	0.0477288
acc	-0.173131
acc	0.080996
acc	-0.0498929
acc	0.0764105
lpfc	0.00796668
lpfc	0.634069
acc	1.55775
acc	1.30978
acc	1.74276
acc	1.32862
acc	0.583543
acc	-0.437066
acc	0.303417
acc	-0.429741
acc	-0.263708
acc	0.360622
acc	0.156016
acc	0.573972
acc	0.348363
acc	0.398646
acc	0.267718
acc	0.326811
acc	1.55296
acc	0.680378
acc	0.131443
lpfc	0.66058
lpfc	0.0264808
lpfc	-0.270488
lpfc	-0.0668861
lpfc	0.000763015
lpfc	0.696552
lpfc	0.110622
str	0.168656
str	-0.143008
str	0.00503336
str	-0.151466
lpfc	0.0394936
lpfc	0.40795
lpfc	0.72628
lpfc	0.702903
lpfc	0.277068
lpfc	0.190149
lpfc	-0.0583705
lpfc	-0.157022
lpfc	-0.487048
lpfc	0.234533
lpfc	0.446363
lpfc	0.560253
lpfc	0.46789
lpfc	0.61634
lpfc	0.749256
lpfc	0.764373
str	0.175958
str	0.0232063
str	0.0891949
str	0.214193
str	0.0390938
str	-0.132158
str	-0.0646134
str	0.148362
str	0.264187
str	0.130892
str	-0.148171
str	0.283799
lpfc	0.379378
lpfc	0.498823
lpfc	0.357634
lpfc	0.539224
lpfc	0.556469
lpfc	0.463925
lpfc	0.0567385
lpfc	-0.129578
lpfc	-0.0395946
lpfc	0.149273
lpfc	0.46571
lpfc	0.0137288
lpfc	0.277776
lpfc	0.0697067
str	0.591161
str	0.77937
str	0.348688
str	-0.238049
lpfc	-0.171604
lpfc	1.12095
lpfc	-0.116143
str	-0.551992
lpfc	-0.194549
lpfc	0.587159
lpfc	0.0336149
lpfc	-0.847439
lpfc	0.30369
lpfc	-0.886084
lpfc	-0.635345
lpfc	0.298425
lpfc	-0.152315
lpfc	-0.169194
lpfc	0.387392
lpfc	-0.350054
lpfc	-0.144408
lpfc	-0.103195
lpfc	-0.136745
lpfc	0.325825
lpfc	-0.12772
lpfc	-0.195504
lpfc	-0.0197594
lpfc	0.154098
lpfc	0.691487
str	0.321758
lpfc	-0.0101653
str	0.698809
str	-0.122003
str	0.147785
str	-0.126954
str	-0.258489
str	0.635016
str	0.501816
str	-0.18289
str	-0.118298
str	0.321929
str	-0.236844
str	-0.319066
str	0.07245
str	-0.253619
str	-0.157766
str	-0.323319
str	-0.0271181
lpfc	-0.112075
lpfc	0.0453372
lpfc	0.259112
lpfc	-0.0760246
lpfc	0.235743
lpfc	-0.255463
lpfc	0.307669
lpfc	0.232782
str	0.336371
str	0.599459
str	0.579935
str	0.60628
str	0.578958
str	0.878036
str	0.770153
str	0.0673011
str	0.205016
str	0.0492508
str	0.0352314
str	-0.178079
str	-0.125381
str	-0.157232
str	-0.620228
acc	1.22697
acc	1.26197
acc	1.20081
acc	1.16031
acc	1.1892
acc	1.28891
str	-0.2181
str	-0.108521
str	-0.12725
str	-0.0208627
str	0.329112
str	0.278243
str	0.092551
str	0.162209
str	0.0104579
str	0.0587093
str	0.329733
str	-0.503078
str	0.400872
str	-0.191162
str	-0.66896
str	0.311359
str	0.0725302
str	0.924117
lpfc	0.00480715
lpfc	0.0746634
lpfc	-0.0699329
lpfc	0.219337
lpfc	-0.253222
lpfc	0.506247
lpfc	-0.309869
str	0.723883
str	0.586862
str	0.472963
str	1.0812
str	1.22354
str	-0.00914404
str	0.613039
str	0.586484
str	0.265814
str	-0.253709
str	-0.0692432
str	-0.118289
lpfc	-0.380102
lpfc	0.33015
str	0.728042
str	-0.495635
str	-0.258663
str	-0.215392
str	-0.00458068
str	-0.376873
str	-0.168053
str	0.658648
str	0.0745243
str	0.126315
str	0.0400734
str	0.0549747
str	0.0465479
str	0.184508
str	0.0404408
lpfc	0.533699
lpfc	-0.160685
lpfc	-0.456992
lpfc	-0.30937
lpfc	0.00907588
lpfc	-0.019619
lpfc	-0.425924
lpfc	-0.0528387
lpfc	0.462756
lpfc	-0.0631135
lpfc	0.169871
lpfc	-0.469542
lpfc	0.0587544
lpfc	0.726355
lpfc	-0.372234
lpfc	0.55831
lpfc	-0.173124
str	0.902265
str	0.290428
str	0.337504
str	-0.564222
str	0.188432
str	-0.217424
str	-0.195965
str	0.0870041
str	-0.0708437
str	-0.232644
str	0.0516476
str	-0.240484
lpfc	0.628998
lpfc	0.788889
lpfc	0.983548
lpfc	0.713172
lpfc	-0.043109
lpfc	-0.187007
lpfc	-0.00163451
lpfc	-0.0306412
lpfc	0.0454956
lpfc	-0.0140472
lpfc	0.133305
lpfc	0.428285
lpfc	0.608955
str	0.418347
str	0.0708785
str	-0.242716
str	-0.257731
str	-0.717708
str	0.0374392
str	0.201425
str	-0.277117
str	0.511191
str	0.426179
lpfc	-0.289039
lpfc	0.272213
lpfc	0.11949
lpfc	0.109576
lpfc	0.792968
lpfc	0.207781
lpfc	0.354281
lpfc	0.265
str	1.21608
str	-0.28841
str	0.0867877
str	1.15355
str	0.380003
lpfc	0.840063
lpfc	0.19515
str	0.471833
str	-0.637966
lpfc	-0.215288
lpfc	-0.251282
lpfc	-0.201742
lpfc	-0.184549
lpfc	0.180111
lpfc	0.253386
lpfc	0.372901
lpfc	-0.222276
lpfc	-0.510195
lpfc	-0.724502
str	1.37123
str	1.47814
str	0.729543
lpfc	0.135354
lpfc	0.138793
lpfc	0.152685
lpfc	0.25665
lpfc	0.0283451
lpfc	0.0323328
lpfc	0.106808
lpfc	0.0314782
lpfc	0.0871362
lpfc	0.0284078
lpfc	-0.158821
lpfc	0.144205
lpfc	0.00123541
lpfc	0.182779
str	-0.0391968
str	-0.202178
str	-0.085114
str	0.0499847
str	-0.0256673
str	-0.0969627
str	-0.0584701
str	-0.30797
str	0.160783
str	-0.171444
str	0.27207
str	0.522931
str	0.539247
str	0.524402
str	0.742024
str	0.519498
str	0.128673
str	-0.0388201
str	-0.0264177
str	-0.200072
str	-0.0729272
str	-0.433301
str	-0.22808
str	0.377475
str	-0.0734049
lpfc	0.403267
lpfc	0.537491
lpfc	-0.204485
lpfc	-0.230491
lpfc	0.109117
lpfc	-0.177708
lpfc	0.106157
lpfc	-0.124646
lpfc	-0.114594
lpfc	-0.246804
lpfc	0.257435
lpfc	0.00938223
lpfc	0.307571
lpfc	0.428512
lpfc	-0.39536
lpfc	0.223865
lpfc	-0.770989
lpfc	-0.0895366
lpfc	0.635317
lpfc	0.511081
lpfc	0.783867
str	-0.256153
str	0.296034
str	-0.176322
str	-0.0133461
str	0.589408
str	0.157094
str	0.400987
str	-0.406675
lpfc	0.491752
lpfc	-0.199056
lpfc	-0.471165
lpfc	-0.470087
lpfc	0.353102
lpfc	-0.090203
lpfc	-0.514208
str	-0.0219482
str	0.265798
str	0.275959
str	0.638119
str	0.214977
str	-0.00878069
str	0.0929709
str	0.164356
str	0.306842
str	0.262648
str	0.387412
str	0.513694
str	-0.0809773
str	-0.290464
str	-0.248394
str	0.0531573
str	0.0276512
str	0.0786371
lpfc	0.606042
lpfc	0.478048
lpfc	-0.0942177
lpfc	-0.214071
lpfc	-0.550951
lpfc	0.111601

## Sheet: Fig 4F
lfpArea	EPFG
lpfc	-0.132167
acc	-0.0932144
acc	0.296136
lpfc	-0.410093
lpfc	-0.140623
lpfc	0.166203
lpfc	0.0191375
lpfc	0.318668
lpfc	0.0550549
lpfc	0.123567
lpfc	-0.0994598
str	0.387489
str	-0.340769
str	-0.0790069
lpfc	-0.111166
str	-0.337637
str	0.547262
lpfc	0.712815
str	-0.254626
lpfc	-0.309714
str	0.265619
acc	-0.24018
str	-0.12824
str	-0.421793
str	0.473755
str	0.0353628
acc	0.211973
lpfc	-0.0381584
acc	-0.282096
lpfc	0.119805
lpfc	0.413634
acc	0.175547
acc	0.360884
lpfc	0.589588
acc	1.10433
acc	0.572412
acc	1.24201
acc	0.202205
acc	0.15486
lpfc	0.49153
str	0.40764
str	0.57426
acc	0.063881
lpfc	0.903282
lpfc	-0.417902
acc	0.623916
acc	-0.25821
str	-0.303902
lpfc	0.0663352
acc	0.49323
acc	-0.139283
lpfc	0.220745
str	-0.357637
lpfc	-0.0825468
acc	0.0983173
lpfc	0.147908
lpfc	0.615429
lpfc	0.176963
acc	0.381959
acc	0.314767
str	0.00155401
lpfc	0.403715
acc	0.626183
acc	0.478956
str	0.344378
str	0.382251
lpfc	0.476776
acc	0.320819
acc	0.482965
str	0.717173
str	0.426149
lpfc	0.156492
acc	0.548967
acc	0.307175
lpfc	0.216897
str	0.229391
acc	0.27261
acc	0.0397035
str	-0.152721
acc	0.104
acc	-0.234876
acc	0.09766
acc	-0.476502
str	-0.258288
lpfc	0.718937
acc	-0.431125
acc	-0.0917551
acc	0.566581
str	0.389608
acc	0.423291
lpfc	-0.0705369
acc	0.456927
str	1.28235
str	1.31197
acc	0.125998
lpfc	-0.120379
lpfc	-0.25728
str	-0.405964
str	-0.279855
acc	-0.25019
acc	-0.111932
str	-0.279182
str	0.684494
acc	0.183052
lpfc	0.147938
acc	0.906016
str	-0.111714
acc	0.0609035
str	-0.243979
acc	-0.167118
lpfc	0.251284
acc	-0.503473
acc	-0.145185
str	-0.350087
str	-0.146244
acc	0.106146
str	0.0617781
lpfc	-0.0609868
lpfc	0.613941
lpfc	-0.180966
acc	0.0510026
lpfc	-0.0119866
str	0.214837
str	-0.0174457
acc	0.297261
str	0.870679
str	0.792132
lpfc	0.0595728
lpfc	0.178022
lpfc	0.605044
lpfc	0.47976
acc	-0.12142
str	0.151472
str	0.26474
lpfc	0.682756
lpfc	0.401279
acc	-0.304838
str	0.127526
lpfc	-0.312868
lpfc	-0.00762832
lpfc	0.712544
lpfc	-0.176446
lpfc	0.0783462
lpfc	0.309337
lpfc	0.251071
acc	0.265616
lpfc	0.512407
str	0.416628
str	0.320239
str	0.646276
acc	-0.34793
acc	0.457781
acc	0.267735
str	-0.172244
lpfc	0.286804
str	-0.116692
str	-0.227201
lpfc	0.10585
lpfc	-0.0719592
lpfc	0.781151
acc	0.316684
acc	0.781623
acc	0.413359
lpfc	-0.569521
acc	0.0988078
acc	-1.00924
lpfc	-0.0219517
lpfc	0.569241
acc	-0.00762668
acc	-0.158673
acc	-0.280511
acc	0.641385
	-0.0848637
acc	-0.393712
acc	-0.229085
	0.550849
lpfc	0.247623
lpfc	0.710355
acc	-0.435541
acc	0.325059
acc	0.213486
str	-0.309553
str	0.209113
lpfc	-0.0340797
lpfc	0.0253343
lpfc	0.436565
lpfc	0.285398
acc	-0.268743
lpfc	0.521387
acc	0.170592
str	-0.699857
lpfc	-0.0842975
str	0.0323638
lpfc	0.580896
lpfc	0.519014
lpfc	-0.343936
acc	0.67589
lpfc	0.539127
acc	-0.388548
acc	0.239827
acc	0.125009
str	-0.387465
lpfc	0.360063
acc	-0.00825262
acc	-0.00695959
str	0.323791
acc	-0.456364
lpfc	1.37223
str	1.14099
str	0.344825
str	-0.259334
lpfc	-0.150551
str	-0.0127744
str	0.561295
str	1.06643
str	-0.220256
str	0.690231
str	0.19893
str	0.0710376
str	-0.398217
lpfc	-0.196559
str	-0.261259
acc	0.251543
acc	-0.428406
acc	-0.100772
lpfc	-0.288365
lpfc	-0.102502
lpfc	0.0195684
lpfc	-0.356789
lpfc	0.493983
str	-0.339611
lpfc	0.303807
lpfc	-0.117738
str	0.864492
acc	0.168181
lpfc	0.781914
str	-0.0155457
acc	-0.492981
lpfc	0.191417
str	0.22565
lpfc	-0.263545
str	0.304669
str	0.597957
acc	0.265051
lpfc	-0.200392
lpfc	-0.422799
acc	-0.193154
acc	0.457685
acc	0.28927
acc	1.04188
acc	0.0130803
acc	-0.200745
lpfc	0.190691
str	-0.328309
lpfc	-0.0312698
str	-0.22123
lpfc	0.352023
lpfc	0.00048942
str	0.269784
acc	0.468186
lpfc	-0.130666
acc	-0.0214439
acc	-0.000869428
str	-0.28123
str	-0.33608
str	-0.0998074
acc	-0.220254
acc	0.385989
acc	0.306109
str	0.8451
acc	-0.281166
acc	-0.0921837
lpfc	-0.201923
str	-0.663067
str	0.243957
str	-0.142867
str	0.528251
acc	-0.264753
acc	0.190613
str	0.076963
str	0.683468
acc	0.511887
acc	-0.0207852
acc	-0.249061
lpfc	-0.0151563
str	0.0557125
str	-0.26478
acc	0.523869
acc	-0.0745456
str	0.657283
lpfc	-0.0314928
lpfc	-0.303437
str	-0.565031
lpfc	-0.18264
str	-0.322605
lpfc	-0.14459
lpfc	0.0514874
lpfc	-0.121192
str	0.0546303
lpfc	0.159593
lpfc	0.117286
lpfc	-0.0381672
str	0.460894
str	-0.0722643
acc	-0.24299
acc	-0.311733
lpfc	-0.204669
lpfc	0.405696
str	0.162691
str	0.411895
lpfc	0.0269659
lpfc	-0.281572
lpfc	0.103667
str	-0.0477962
acc	-0.16497
str	-0.416419
acc	-0.175753
str	0.159715
str	0.252665
acc	0.541463
lpfc	0.220208
str	0.290084
str	-0.00952331
acc	-0.0315624
acc	-0.297783
acc	0.752054
str	-0.0453974
lpfc	-0.0243695
lpfc	-0.204241
str	-0.0477245
acc	0.00664754
acc	-0.223788
acc	-0.152053
str	-0.0992042
str	0.0506734
str	-0.0115312
str	-0.305587
acc	0.0664716
str	0.606562
str	-0.444487
acc	-0.714448
str	-0.274063
str	0.131296
acc	0.070533
str	0.379368
str	-0.143379
str	0.80481
str	0.941439
str	0.301418
lpfc	0.516899
lpfc	0.780386
str	0.206071
acc	1.02687
str	0.77812
str	0.765795
acc	-0.264311
acc	0.555548
lpfc	0.132065
lpfc	0.213199
str	0.502717
str	0.320412
acc	0.248096
acc	0.377628
lpfc	0.36023
lpfc	0.107359
lpfc	0.15212
str	0.592836
str	0.395255
lpfc	0.506203
lpfc	0.549582
lpfc	0.433063
acc	-0.0334111
lpfc	0.010363
str	0.652403
acc	0.358828
acc	-0.416076
str	0.249115
lpfc	0.32447
lpfc	0.345744
str	-0.558629
str	0.0566061
str	-0.299199
acc	0.113045
lpfc	0.22371
lpfc	0.112534
str	0.0506187
lpfc	-0.342557
acc	-0.189542
str	-0.0542092
acc	0.1915
lpfc	0.676856
acc	0.930009
acc	0.337183
lpfc	0.353603
str	-0.0935828
str	0.18248
str	0.332465
acc	-0.053937
acc	-0.287166
lpfc	-0.241475
str	0.09936
str	0.242755
str	-0.12075
acc	0.313017
acc	0.195804
acc	0.567954
acc	0.28347
lpfc	-0.0346238
lpfc	-0.550147
acc	-0.11196
acc	-0.192873
acc	0.111358
str	-0.217822
str	-0.0515551
lpfc	-0.182517
lpfc	-0.0711673
lpfc	-0.157111
lpfc	-0.0874012
acc	-0.0883141
lpfc	-0.0910236
str	-0.0796009
acc	0.377751
acc	-0.586432
lpfc	0.2998
str	0.291382
acc	0.0981069
acc	0.24574
str	0.56148
str	0.165823
lpfc	-0.275266
lpfc	-0.161909
lpfc	-0.149228
str	-0.00543834
str	0.0598141
acc	0.236686
str	0.373597
str	-0.170136
str	0.0191459
str	0.127453
str	-0.0771052
str	0.0223334
str	-0.0257975
str	-0.127526
acc	-0.0270927
acc	0.0451298
str	0.130608
str	0.743993
str	0.45371
str	0.322216
str	0.909371
acc	0.10593
acc	0.85114
str	0.0817506
acc	1.15255
lpfc	-0.00502316
str	0.364794
str	0.828956
str	0.678224
acc	0.725811
lpfc	0.757498
str	0.313466
str	0.536212
acc	0.626407
lpfc	0.743813
lpfc	0.75701
lpfc	0.875308
str	-0.511292
str	0.207609
str	-0.496551
str	0.522529
str	0.461526
str	0.703934
acc	0.563039
lpfc	0.369485
lpfc	0.192204
lpfc	0.256335
str	-0.221084
acc	0.358762
acc	0.458325
lpfc	0.438385
lpfc	0.479974
lpfc	0.323193
lpfc	-0.0398741
acc	-0.102869
str	-0.162622
str	0.0477288
str	-0.173131
lpfc	0.080996
lpfc	-0.0498929
lpfc	0.0764105
lpfc	0.00796668
lpfc	0.634069
lpfc	1.55775
acc	1.30978
lpfc	1.74276
str	1.32862
acc	0.583543
lpfc	-0.437066
acc	0.303417
lpfc	-0.429741
str	-0.263708
lpfc	0.360622
acc	0.156016
acc	0.573972
lpfc	0.348363
str	0.398646
lpfc	0.267718
acc	0.326811
acc	1.55296
lpfc	0.680378
str	0.131443
lpfc	0.66058
lpfc	0.0264808
str	-0.270488
str	-0.0668861
str	0.000763015
str	0.696552
str	0.110622
acc	0.168656
lpfc	-0.143008
str	0.00503336
str	-0.151466
lpfc	0.0394936
lpfc	0.40795
acc	0.72628
str	0.702903
lpfc	0.277068
lpfc	0.190149
str	-0.0583705
str	-0.157022
acc	-0.487048
lpfc	0.234533
lpfc	0.446363
str	0.560253
str	0.46789
acc	0.61634
lpfc	0.749256
lpfc	0.764373
str	0.175958
str	0.0232063
str	0.0891949
str	0.214193
lpfc	0.0390938
str	-0.132158
str	-0.0646134
lpfc	0.148362
str	0.264187
lpfc	0.130892
lpfc	-0.148171
lpfc	0.283799
str	0.379378
str	0.498823
str	0.357634
str	0.539224
str	0.556469
str	0.463925
lpfc	0.0567385
lpfc	-0.129578
lpfc	-0.0395946
str	0.149273
lpfc	0.46571
acc	0.0137288
acc	0.277776
acc	0.0697067
acc	0.591161
acc	0.77937
str	0.348688
acc	-0.238049
lpfc	-0.171604
str	1.12095
acc	-0.116143
str	-0.551992
lpfc	-0.194549
lpfc	0.587159
str	0.0336149
str	-0.847439
str	0.30369
lpfc	-0.886084
str	-0.635345
str	0.298425
lpfc	-0.152315
str	-0.169194
str	0.387392
lpfc	-0.350054
str	-0.144408
str	-0.103195
str	-0.136745
str	0.325825
lpfc	-0.12772
lpfc	-0.195504
str	-0.0197594
str	0.154098
str	0.691487
lpfc	0.321758
str	-0.0101653
str	0.698809
acc	-0.122003
acc	0.147785
acc	-0.126954
str	-0.258489
str	0.635016
str	0.501816
str	-0.18289
str	-0.118298
str	0.321929
lpfc	-0.236844
lpfc	-0.319066
lpfc	0.07245
str	-0.253619
str	-0.157766
str	-0.323319
lpfc	-0.0271181
lpfc	-0.112075
lpfc	0.0453372
str	0.259112
str	-0.0760246
str	0.235743
lpfc	-0.255463
str	0.307669
str	0.232782
str	0.336371
str	0.599459
str	0.579935
lpfc	0.60628
lpfc	0.578958
str	0.878036
str	0.770153
lpfc	0.0673011
lpfc	0.205016
str	0.0492508
acc	0.0352314
acc	-0.178079
str	-0.125381
acc	-0.157232
acc	-0.620228
str	1.22697
lpfc	1.26197
lpfc	1.20081
str	1.16031
acc	1.1892
acc	1.28891
str	-0.2181
str	-0.108521
str	-0.12725
acc	-0.0208627
str	0.329112
str	0.278243
str	0.092551
acc	0.162209
acc	0.0104579
str	0.0587093
str	0.329733
lpfc	-0.503078
str	0.400872
lpfc	-0.191162
lpfc	-0.66896
str	0.311359
str	0.0725302
str	0.924117
str	0.00480715
lpfc	0.0746634
str	-0.0699329
acc	0.219337
acc	-0.253222
str	0.506247
lpfc	-0.309869
str	0.723883
lpfc	0.586862
lpfc	0.472963
acc	1.0812
acc	1.22354
str	-0.00914404
lpfc	0.613039
lpfc	0.586484
lpfc	0.265814
acc	-0.253709
acc	-0.0692432
acc	-0.118289
lpfc	-0.380102
lpfc	0.33015
lpfc	0.728042
str	-0.495635
str	-0.258663
str	-0.215392
str	-0.00458068
str	-0.376873
str	-0.168053
str	0.658648
str	0.0745243
acc	0.126315
acc	0.0400734
str	0.0549747
lpfc	0.0465479
lpfc	0.184508
acc	0.0404408
acc	0.533699
str	-0.160685
str	-0.456992
str	-0.30937
acc	0.00907588
lpfc	-0.019619
lpfc	-0.425924
acc	-0.0528387
str	0.462756
str	-0.0631135
str	0.169871
acc	-0.469542
lpfc	0.0587544
lpfc	0.726355
str	-0.372234
str	0.55831
lpfc	-0.173124
lpfc	0.902265
str	0.290428
str	0.337504
str	-0.564222
str	0.188432
str	-0.217424
str	-0.195965
str	0.0870041
str	-0.0708437
lpfc	-0.232644
lpfc	0.0516476
lpfc	-0.240484
str	0.628998
str	0.788889
str	0.983548
str	0.713172
str	-0.043109
lpfc	-0.187007
lpfc	-0.00163451
str	-0.0306412
lpfc	0.0454956
acc	-0.0140472
acc	0.133305
str	0.428285
str	0.608955
lpfc	0.418347
lpfc	0.0708785
acc	-0.242716
lpfc	-0.257731
lpfc	-0.717708
acc	0.0374392
acc	0.201425
acc	-0.277117
str	0.511191
lpfc	0.426179
lpfc	-0.289039
str	0.272213
acc	0.11949
acc	0.109576
acc	0.792968
str	0.207781
str	0.354281
lpfc	0.265
lpfc	1.21608
str	-0.28841
str	0.0867877
lpfc	1.15355
str	0.380003
str	0.840063
lpfc	0.19515
lpfc	0.471833
str	-0.637966
str	-0.215288
lpfc	-0.251282
str	-0.201742
str	-0.184549
str	0.180111
str	0.253386
str	0.372901
str	-0.222276
str	-0.510195
str	-0.724502
str	1.37123
str	1.47814
str	0.729543
str	0.135354
str	0.138793
str	0.152685
lpfc	0.25665
acc	0.0283451
acc	0.0323328
acc	0.106808
str	0.0314782
str	0.0871362
str	0.0284078
lpfc	-0.158821
acc	0.144205
acc	0.00123541
acc	0.182779
acc	-0.0391968
acc	-0.202178
acc	-0.085114
str	0.0499847
str	-0.0256673
str	-0.0969627
str	-0.0584701
str	-0.30797
str	0.160783
str	-0.171444
acc	0.27207
acc	0.522931
acc	0.539247
acc	0.524402
str	0.742024
str	0.519498
str	0.128673
str	-0.0388201
acc	-0.0264177
acc	-0.200072
acc	-0.0729272
lpfc	-0.433301
acc	-0.22808
acc	0.377475
acc	-0.0734049
lpfc	0.403267
lpfc	0.537491
lpfc	-0.204485
str	-0.230491
str	0.109117
str	-0.177708
acc	0.106157
acc	-0.124646
acc	-0.114594
str	-0.246804
acc	0.257435
acc	0.00938223
acc	0.307571
acc	0.428512
acc	-0.39536
str	0.223865
str	-0.770989
str	-0.0895366
acc	0.635317
acc	0.511081
acc	0.783867
acc	-0.256153
acc	0.296034
str	-0.176322
str	-0.0133461
lpfc	0.589408
lpfc	0.157094
acc	0.400987
str	-0.406675
lpfc	0.491752
acc	-0.199056
acc	-0.471165
acc	-0.470087
str	0.353102
str	-0.090203
lpfc	-0.514208
str	-0.0219482
lpfc	0.265798
lpfc	0.275959
acc	0.638119
acc	0.214977
acc	-0.00878069
str	0.0929709
lpfc	0.164356
lpfc	0.306842
acc	0.262648
acc	0.387412
acc	0.513694
str	-0.0809773
lpfc	-0.290464
lpfc	-0.248394
acc	0.0531573
acc	0.0276512
acc	0.0786371
str	0.606042
str	0.478048
lpfc	-0.0942177
acc	-0.214071
acc	-0.550951
acc	0.111601

## Sheet: Fig 5C,D
Function	encodingAngle
Outcome	3.453
Outcome	-0.473911
OutHist	-0.454486
OutHist	1.78168
Outcome	0.753303
RPE	-0.607309
Outcome	1.94912
Outcome	3.8945
Outcome	4.1773
Outcome	3.09733
Outcome	2.23384
Outcome	-0.23987
Outcome	4.23249
Outcome	3.49072
Outcome	-0.667201
OutHist	1.63307
OutHist	0.758636
OutHist	3.69989
OutHist	-0.770112
OutHist	2.69428
Outcome	0.116715
Outcome	0.495746
Outcome	3.31771
Outcome	4.23469
Outcome	0.374028
Outcome	-1.06133
Outcome	-1.48776
Outcome	-0.100906
OutHist	0.782734
OutHist	3.45039
OutHist	0.435198
OutHist	0.135448
OutHist	0.471719
OutHist	0.146156
OutHist	4.05095
OutHist	3.89753
OutHist	0.763806
OutHist	0.715996
Outcome	0.893659
Outcome	-0.121655
Outcome	4.47929
Outcome	4.65221
Outcome	1.22427
Outcome	3.58281
Outcome	2.45892
Outcome	1.76487
Outcome	1.18734
OutHist	-1.54271
Outcome	1.86581
RPE	2.42897
OutHist	2.35115
OutHist	2.00611
OutHist	0.798698
Outcome	1.27221
Outcome	2.28555
Outcome	0.109691
OutHist	0.95124
Outcome	3.88102
Outcome	2.44073
Outcome	2.1502
Outcome	3.59021
Outcome	-0.280301
Outcome	-0.361129
Outcome	-0.545239
Outcome	-0.0152115
Outcome	0.223029
Outcome	-0.055647
Outcome	0.558723
Outcome	0.363036
Outcome	0.148795
Outcome	0.878136
Outcome	-0.486866
Outcome	-0.356721
Outcome	-0.250837
Outcome	0.28476
Outcome	0.0979819
Outcome	-1.2739
Outcome	4.33281
Outcome	2.87914
Outcome	0.34022
Outcome	0.350101
Outcome	1.2981
Outcome	1.0956
Outcome	3.9443
Outcome	2.26729
Outcome	4.21532
RPE	-1.23514
RPE	2.65524
RPE	3.04051
Outcome	3.25487
Outcome	3.80103
Outcome	3.88336
Outcome	3.7774
Outcome	3.73541
RPE	4.04492
Outcome	0.0402734
Outcome	1.09976
Outcome	-1.49699
Outcome	4.29618
Outcome	2.6599
Outcome	-0.705291
Outcome	2.83067
Outcome	3.64573
Outcome	4.26662
Outcome	2.7505
Outcome	3.94432
Outcome	-0.705414
Outcome	-0.7492
Outcome	-0.579657
Outcome	4.34458
Outcome	-1.04123
RPE	3.75655
RPE	2.74942
RPE	4.07904
RPE	-0.542418
Outcome	-0.824279
Outcome	-0.967036
OutHist	2.03998
RPE	-1.26916
Outcome	3.71514
Outcome	-1.40514
Outcome	-0.713446
Outcome	1.88206
Outcome	2.43004
Outcome	1.77712
Outcome	-0.137401
Outcome	-0.21432
Outcome	3.20373
RPE	1.17154
RPE	3.53073
OutHist	0.363834
OutHist	1.8446
OutHist	1.09261
OutHist	3.40367
OutHist	-1.49414
Outcome	4.44941
Outcome	0.633722
Outcome	2.83718
Outcome	2.87113
Outcome	3.32483
Outcome	0.792594
Outcome	0.507374
Outcome	2.89495
Outcome	2.51739
Outcome	2.92137
Outcome	4.66166
Outcome	4.12669
Outcome	-0.601148
OutHist	1.34453
OutHist	-0.9551
Outcome	-0.706935
RPE	-1.5654
Outcome	2.41687
Outcome	2.70808
OutHist	1.12734
OutHist	3.5071
OutHist	0.0476266
Outcome	4.29289
OutHist	2.73299
Outcome	4.05485
RPE	-1.49533
Outcome	-0.489819
Outcome	-0.293764
Outcome	4.09607
Outcome	3.91094
Outcome	1.8536
Outcome	0.29281
Outcome	2.82015
RPE	4.35549
RPE	0.806301
Outcome	3.75922
RPE	1.93995
Outcome	4.54822
OutHist	1.45161
OutHist	1.31035
OutHist	1.03311
Outcome	0.966736
Outcome	4.3931
Outcome	-1.37021
RPE	3.61957
RPE	2.86599
RPE	2.64794
RPE	1.81583
Outcome	2.08617
Outcome	2.67947
Outcome	3.51009
OutHist	1.84699
OutHist	-0.260366
Outcome	3.00682
Outcome	2.61093
Outcome	-0.856468
OutHist	2.43402
OutHist	3.04873
OutHist	1.13739
Outcome	4.61642
Outcome	-0.597849
Outcome	-0.339341
Outcome	1.83774
Outcome	1.82126
Outcome	1.38161
Outcome	2.37113
Outcome	3.02309
Outcome	1.3201
Outcome	3.86698
Outcome	3.82903
Outcome	-1.53918
RPE	1.54668
Outcome	-0.257767
Outcome	2.87006
Outcome	3.49738
Outcome	-1.32866
Outcome	-1.46316
Outcome	4.55028
Outcome	0.658266
Outcome	-0.782348
RPE	2.19718
RPE	1.42186
Outcome	-0.957233
Outcome	4.53484
Outcome	3.73223
Outcome	-0.767055
Outcome	-0.953252
Outcome	0.172904
OutHist	0.803867
Outcome	-1.09042
Outcome	3.63461
RPE	4.50652
RPE	-0.252138
RPE	4.31193
RPE	-0.620774
RPE	-1.16818
Outcome	-0.155732
Outcome	1.03714
Outcome	1.31769
Outcome	0.809398
Outcome	0.0582814
Outcome	0.894433
Outcome	0.924194
RPE	1.43019
RPE	2.6163
RPE	-0.142014
RPE	4.47271
RPE	3.88367
Outcome	3.9932
RPE	1.19027
RPE	-1.1986
RPE	1.46097
RPE	2.84365
RPE	3.71864
RPE	3.79402
Outcome	3.93644
OutHist	-0.570783
OutHist	2.14709
OutHist	2.30688
Outcome	-1.30003
Outcome	3.46796
OutHist	2.40787
OutHist	-0.774432
OutHist	-0.850112
Outcome	2.61576
Outcome	2.82992
Outcome	0.0758448
Outcome	3.53593
Outcome	0.0312697
Outcome	1.27862
Outcome	-0.406559
RPE	1.82109
Outcome	4.25822
OutHist	1.63715
RPE	3.00586
RPE	1.64371
RPE	2.6532
OutHist	2.52016
OutHist	3.20048
OutHist	4.19101
Outcome	3.17059
Outcome	2.97104
Outcome	2.29568
Outcome	2.61539
Outcome	3.45219
Outcome	0.316695
Outcome	0.0508351
Outcome	0.724962
Outcome	0.539837
Outcome	1.93031
Outcome	2.79519
Outcome	-1.10827
Outcome	-0.0174353
Outcome	2.69342
Outcome	0.318893
Outcome	1.69222
Outcome	-0.162023
Outcome	1.43594
Outcome	3.89298
Outcome	4.13627
Outcome	0.825914
Outcome	-0.253537
RPE	4.05865
OutHist	3.98333
OutHist	3.8713
Outcome	2.24874
Outcome	4.15296
Outcome	-0.528732
Outcome	0.514778
Outcome	1.63796
Outcome	-0.360685
Outcome	2.71467
Outcome	2.84794
OutHist	4.68618
Outcome	0.0978525
Outcome	0.201653
Outcome	3.58908
OutHist	3.88586
OutHist	-1.56795
Outcome	3.65877
RPE	4.54654
RPE	3.45822
Outcome	1.36686
Outcome	1.51873
Outcome	1.97567
Outcome	1.09583
Outcome	0.796152
Outcome	0.598133
Outcome	1.10195
Outcome	0.77234
RPE	-1.26795
Outcome	3.88102
Outcome	4.01642
Outcome	-1.49986
Outcome	-1.51309
Outcome	2.77154
RPE	2.6919
RPE	2.67818
Outcome	-1.14764
Outcome	-0.228784
Outcome	0.274764
Outcome	4.25302
RPE	3.9167
RPE	3.32309
RPE	0.399409
RPE	2.54128
RPE	3.42202
RPE	2.43103
Outcome	3.19922
Outcome	4.69249
Outcome	-1.51753
Outcome	0.841389
Outcome	0.753803
Outcome	3.97758
Outcome	4.25653
Outcome	3.93052
Outcome	3.67565
Outcome	3.26765
Outcome	3.61881
Outcome	3.67368
Outcome	3.62904
Outcome	3.74837
Outcome	2.92427
Outcome	3.23474
Outcome	0.639544
Outcome	0.431682
Outcome	3.30456
Outcome	2.1348
Outcome	0.0622564
Outcome	0.672365
Outcome	-0.393834
Outcome	0.786658
Outcome	0.29686
Outcome	0.0008262
Outcome	1.05723
Outcome	0.672063
Outcome	2.7706
Outcome	2.35476
Outcome	-1.2635
Outcome	-1.44411
Outcome	3.9794
Outcome	4.62262
Outcome	-1.47655
Outcome	4.32647
RPE	2.96768
OutHist	2.99915
OutHist	-0.626758
OutHist	4.23158
OutHist	3.19056
OutHist	3.49149
Outcome	2.77051
Outcome	3.53442
Outcome	3.76828
RPE	3.42433
RPE	4.14256
OutHist	0.260711
OutHist	0.574183
OutHist	0.976861
OutHist	2.74442
OutHist	0.145061
OutHist	0.47068
OutHist	0.754286
Outcome	1.91372
Outcome	1.3121
Outcome	-0.0624605
Outcome	2.67632
Outcome	2.85035
Outcome	0.15008
Outcome	3.62817
Outcome	2.14493
OutHist	1.87245
Outcome	1.84263
Outcome	3.71433
Outcome	-0.957714
Outcome	1.97522
Outcome	-1.55118
Outcome	-0.660432
Outcome	0.136414
Outcome	4.06215
Outcome	4.68728
Outcome	2.1846
Outcome	3.20641
OutHist	3.19427
OutHist	1.56611
OutHist	0.214769
OutHist	2.89493
OutHist	-1.01817
OutHist	-0.938357
OutHist	2.67251
Outcome	1.35178
Outcome	2.16988
Outcome	1.22204
Outcome	1.32307
Outcome	1.30407
Outcome	1.12941
Outcome	2.10014
Outcome	2.87505
Outcome	2.72194
Outcome	3.22502
Outcome	0.196544
Outcome	2.68057
Outcome	2.25875
Outcome	3.33324
Outcome	0.655042
Outcome	2.52194
Outcome	1.29288
Outcome	0.652557
Outcome	0.977417
Outcome	1.3106
Outcome	1.64335
OutHist	2.53161
RPE	4.698
RPE	4.55605
RPE	-1.30091
RPE	4.42679
RPE	-0.726836
RPE	-1.26306
Outcome	2.35623
Outcome	-1.40098
Outcome	-0.565261
Outcome	4.47529
Outcome	-0.768628
RPE	3.36246
RPE	4.09137
RPE	-1.03457
Outcome	2.16112
Outcome	0.535868
Outcome	0.709897
Outcome	0.790498
Outcome	0.802654
Outcome	0.862451
RPE	3.17517
RPE	3.19536
RPE	2.20883
Outcome	-1.48328
Outcome	4.57955
Outcome	-1.0173
Outcome	4.52865
Outcome	4.32697
Outcome	3.71426
Outcome	4.4384
Outcome	2.58318
Outcome	1.00474
Outcome	0.730668
Outcome	0.402042
Outcome	1.36767
Outcome	0.804464
Outcome	2.5435
Outcome	4.13506
Outcome	3.24255
Outcome	3.42369
Outcome	1.64155
Outcome	-1.31127
Outcome	-0.775346
Outcome	-1.08137
Outcome	3.6382
OutHist	1.77068
RPE	3.3008
RPE	3.01923
RPE	3.43825
RPE	3.42495
Outcome	2.13328
OutHist	-1.0657
OutHist	4.275
OutHist	-1.39396
OutHist	4.1917
Outcome	0.117592
Outcome	-0.163604
Outcome	-0.477458
Outcome	0.0584556
Outcome	0.261185
Outcome	0.234693
Outcome	-0.573646
Outcome	0.221911
Outcome	0.62422
Outcome	-0.56729
Outcome	3.07011
Outcome	-0.422983
Outcome	1.00298
Outcome	0.0927191
Outcome	3.46936
Outcome	3.61109
Outcome	1.66555
Outcome	4.24488
Outcome	3.4749
Outcome	-1.23699
Outcome	4.25543
Outcome	0.418799
Outcome	-0.666583
Outcome	0.282598
Outcome	0.533491
Outcome	0.497353
Outcome	0.676421
OutHist	0.572274
OutHist	-0.390297
OutHist	4.27924
OutHist	-1.15878
OutHist	-1.39129
Outcome	0.0244128
Outcome	-0.0348162
Outcome	-0.173194
Outcome	-0.585492
Outcome	-0.4278
Outcome	0.104618
Outcome	0.03802
Outcome	-0.00685778
Outcome	-0.0883888
Outcome	-0.0137122
Outcome	4.36688
Outcome	2.9961
Outcome	2.90378
Outcome	0.917902
Outcome	1.90085
Outcome	1.04887
Outcome	-1.20422
OutHist	0.111859
OutHist	-0.0661152
OutHist	-0.268472
OutHist	-0.207421
OutHist	0.118592
OutHist	0.0648905
OutHist	0.660763
OutHist	-0.893003
Outcome	2.71063
Outcome	4.6682
Outcome	4.28333
Outcome	-0.135189
Outcome	-1.07405
Outcome	-0.430232
Outcome	-0.216686
Outcome	-0.654204
RPE	2.05772
RPE	2.26299
RPE	4.26879
Outcome	3.47987
Outcome	2.0263
Outcome	0.876041
Outcome	-1.33219
RPE	-1.38556
RPE	3.02781
RPE	-1.16495
RPE	4.26657
RPE	4.70687
RPE	1.7419
RPE	2.88336
Outcome	-1.00729
Outcome	0.138416
Outcome	-1.13923
Outcome	1.12419
Outcome	0.82865
Outcome	-0.0459586
Outcome	-0.323012
Outcome	-0.578168
Outcome	-0.201586
Outcome	0.470472
Outcome	-0.583684
Outcome	-0.38809
Outcome	-0.681468
Outcome	2.57221
OutHist	2.28513
Outcome	-0.323803
Outcome	0.101565
Outcome	-0.17944
Outcome	0.652082
Outcome	-0.6346
Outcome	-0.546054
Outcome	2.23682
Outcome	2.57098
Outcome	1.72163
Outcome	2.08314
Outcome	-1.4139
Outcome	4.64022
Outcome	-1.0016
Outcome	0.687832
Outcome	0.063116
Outcome	1.50019
Outcome	0.693074
Outcome	1.26448
Outcome	3.6593
Outcome	-0.275477
Outcome	-0.209326
Outcome	-0.578719
Outcome	-0.479492
Outcome	-0.338462
Outcome	-0.490933
OutHist	-0.108856
OutHist	-0.041427
OutHist	-0.25982
OutHist	-0.340201
OutHist	-0.165792
OutHist	-0.163136
OutHist	0.275269
Outcome	-0.127205
Outcome	0.109282
Outcome	0.666386
Outcome	0.605125
Outcome	0.587614
OutHist	2.98547
OutHist	1.20016
OutHist	2.4646
Outcome	0.759215
Outcome	1.17633
Outcome	0.994061
Outcome	0.785245
Outcome	0.0823217
Outcome	0.311282
Outcome	0.612456
Outcome	0.0573584
Outcome	1.9274
Outcome	2.79013
Outcome	4.31939
Outcome	4.10648
Outcome	-1.42197
Outcome	3.89329
Outcome	4.15768
Outcome	-0.6851
Outcome	3.93545
Outcome	1.88942
Outcome	2.6831
Outcome	4.22817
Outcome	0.222807
Outcome	2.95954
Outcome	2.86198
Outcome	1.92492
RPE	3.72802
RPE	3.32894
RPE	4.32493
RPE	3.17835
RPE	3.15793
Outcome	3.83355
Outcome	3.04817
RPE	1.24647
RPE	1.52285
RPE	1.69079
RPE	1.26063
RPE	1.16282
RPE	-0.714033
RPE	-0.0683762
RPE	-0.16493
RPE	-0.192178
RPE	0.287858
RPE	-0.532124
RPE	2.50975
RPE	-0.747004
RPE	2.28842
Outcome	1.31154
OutHist	1.87809
OutHist	0.591489
OutHist	1.42929
OutHist	1.30409
OutHist	2.08288
OutHist	3.02315
OutHist	3.60191
Outcome	4.54602
Outcome	4.26289
Outcome	3.95366
Outcome	4.33984
Outcome	3.56217
Outcome	3.77506
RPE	1.42941
OutHist	3.33333
OutHist	4.68504
OutHist	2.94513
OutHist	4.22542
OutHist	2.07974
OutHist	4.20945
OutHist	3.87166
Outcome	-1.43072
Outcome	4.3689
Outcome	3.41686
Outcome	4.27191
Outcome	2.86528
Outcome	4.347
Outcome	3.28587
RPE	3.28545
RPE	3.57521
RPE	2.52575
Outcome	0.955536
Outcome	4.28291
Outcome	3.76015
Outcome	-1.06988
Outcome	0.717793
Outcome	2.84612
Outcome	2.95591
Outcome	-0.193133
Outcome	1.52956
Outcome	1.13547
Outcome	3.0214
Outcome	1.87815
Outcome	4.50981
Outcome	4.50093
Outcome	4.05841
Outcome	4.03068
Outcome	-1.43816
Outcome	2.72617
Outcome	2.85429
Outcome	3.08127
Outcome	3.5443
Outcome	4.58316
Outcome	-0.561692
Outcome	1.61845
Outcome	1.26567
Outcome	0.918991
Outcome	1.36679
Outcome	2.85788
Outcome	-0.45975
Outcome	3.42047
Outcome	3.1323
Outcome	2.93142
Outcome	1.58998
Outcome	1.64535
Outcome	0.525147
Outcome	3.20409
RPE	4.00574
RPE	4.05669
RPE	4.09311
RPE	4.62994
RPE	3.93013
RPE	4.40511
RPE	2.52316
Outcome	-1.50541
Outcome	-1.50037
Outcome	4.0254
Outcome	4.60775
Outcome	3.12406
Outcome	0.361581
Outcome	-0.714606
Outcome	-0.782757
Outcome	1.32414
Outcome	0.82416
Outcome	2.8164
Outcome	-1.55906
Outcome	0.224612
Outcome	0.481452
Outcome	2.00639
RPE	3.83903
RPE	4.52914
RPE	0.366203
RPE	3.71076
Outcome	2.27854
Outcome	2.70541
Outcome	2.23427
Outcome	4.14821
Outcome	4.29607
Outcome	4.16398
Outcome	3.21555
Outcome	3.99603
Outcome	4.23078
Outcome	4.17643
Outcome	3.13616
Outcome	2.8638
Outcome	3.0163
Outcome	3.81135
Outcome	2.94972
Outcome	3.11609
Outcome	2.81742
Outcome	2.06368
Outcome	2.12604
Outcome	1.88029
Outcome	-0.166395
Outcome	0.140178
Outcome	0.53992
Outcome	-0.367205
Outcome	4.62323
Outcome	-1.39998
Outcome	-1.43199
Outcome	1.09374
Outcome	-1.17273
Outcome	-1.06145
Outcome	-0.599957
Outcome	4.24045
Outcome	3.88998
Outcome	4.29822
Outcome	-0.807589
Outcome	3.78966
Outcome	2.73825
Outcome	3.48502
Outcome	1.74493
Outcome	-0.464513
Outcome	1.06518
Outcome	1.79975
Outcome	4.04574
OutHist	2.08595
Outcome	3.09985
Outcome	-0.908087
Outcome	3.37345
Outcome	4.62453
Outcome	3.31843
Outcome	3.67617
Outcome	3.39241
Outcome	1.38544
Outcome	1.33435
Outcome	1.32851
Outcome	0.850891
Outcome	-0.137372
Outcome	-0.945037
RPE	-1.47381
RPE	2.51922
RPE	-0.157975
RPE	1.60725
RPE	1.40329
RPE	1.43407
OutHist	3.92499
OutHist	3.91333
OutHist	3.63527
OutHist	4.18259
OutHist	1.56655
OutHist	2.96939
RPE	-0.0905844
RPE	3.17529
Outcome	-1.05452
Outcome	0.374928
Outcome	-0.602442
Outcome	-0.760719
Outcome	4.68546
Outcome	-1.47822
Outcome	4.65852
Outcome	2.85121
Outcome	3.89597
Outcome	3.79735
Outcome	2.38758
Outcome	2.85423
Outcome	3.1182
Outcome	-0.0931578
Outcome	-0.86121
Outcome	-0.86679
Outcome	-0.741449
Outcome	-0.547843
Outcome	-0.821219
Outcome	1.3516
Outcome	2.16713
Outcome	0.226319
Outcome	0.956598
Outcome	1.61778
Outcome	1.09428
Outcome	1.89699
Outcome	1.4648
Outcome	1.95817
Outcome	2.85885
Outcome	-1.56528
Outcome	-1.08156
